# Supplementary material for: Biological Evaluation of a Novel Compound with Predicted EZH2 and EED Binding Against Human Malignant Melanoma Cells
Source: Int J Mol Sci. 2026 Mar 13;27(6):2647. doi: 10.3390/ijms27062647 (PMC13026104; doi:10.3390/ijms27062647)
Supplement: Supplementary file 1 [file ijms-27-02647-s001.zip]

Archive with 2 entries (2 files):
- Revised Supplementary I Gorbunov et al.pdf
- Revised Supplementary II Gorbunov et al.pdf
